# Supplementary material for: Transcriptomic analysis reveals recovery strategies in strawberry roots after using a soil amendment in continuous cropping soil
Source: BMC Plant Biol. 2020 Jan 3;20:5. doi: 10.1186/s12870-019-2216-x (PMC6942283; doi:10.1186/s12870-019-2216-x)
Supplement: Supplementary file 1 — Additional file 1: Table S1. Primers used for q-PCR, Table S2. GO enrichment of all DEGs, Table S3. Most enriched GO Terms among the upregulated DEGs. Table S4. Most enriched GO Terms among the upregulated DEGs. [file 12870_2019_2216_MOESM1_ESM.xlsx]

## Sheet: Table S1
Table S1 Primers used for q-PCR
Gene		Sequences 5'→3'	Annealing Temperature
Hsp22(c112483.graph_c0)	Forward	ACTCTGACTGTGAAAGGAGAAG	58℃
	Reverse	CATCTCAGCCTTGATCGAATTG
Hsp70(c118039.graph_c0)	Forward	CTGATTGCAACATCATAAGCGA	58℃
	Reverse	CAGGAGACATCAGACTGATACC
Hsp83(c120601.graph_c0)	Forward	ATCAAGGAAGTTTCTCACGAGT	58℃
	Reverse	CTTCTTCCTGGTGTCAAACAAG
Hsp90(c124547.graph_c1)	Forward	CAAGGAGTATGAGGGCAAAAAG	58℃
	Reverse	TCTTCCTTCTTCTTTGCCTCAT
HspST1(c120543.graph_c0)	Forward	GACTGGGTCAAAGGCTACAG	58℃
	Reverse	TTGTTGGGATCAATCTCGAGG

## Sheet: Table S2
Table S2 GO enrichment of all DEGs
#GO_classify1	GO_classify2	All Unigene	DEG Unigene
#Total_gene		39267	103
cellular component	extracellular region	810	9
cellular component	cell	17194	24
cellular component	nucleoid	63	0
cellular component	membrane	9005	18
cellular component	virion	12	0
cellular component	cell junction	620	1
cellular component	extracellular matrix	12	0
cellular component	membrane-enclosed lumen	1229	2
cellular component	macromolecular complex	5834	3
cellular component	organelle	12669	18
cellular component	extracellular matrix part	2	0
cellular component	extracellular region part	23	1
cellular component	organelle part	5656	9
cellular component	virion part	12	0
cellular component	membrane part	4542	6
cellular component	cell part	17194	24
cellular component	symplast	620	1
molecular function	protein binding transcription factor activity	65	2
molecular function	nucleic acid binding transcription factor activity	677	2
molecular function	catalytic activity	21176	75
molecular function	receptor activity	173	0
molecular function	guanyl-nucleotide exchange factor activity	71	0
molecular function	structural molecule activity	2084	2
molecular function	transporter activity	2632	9
molecular function	binding	19805	55
molecular function	electron carrier activity	616	4
molecular function	antioxidant activity	335	4
molecular function	metallochaperone activity	14	0
molecular function	enzyme regulator activity	425	0
molecular function	protein tag	5	0
molecular function	translation regulator activity	4	0
molecular function	nutrient reservoir activity	43	2
molecular function	molecular transducer activity	449	0
biological process	reproduction	430	1
biological process	cell killing	3	0
biological process	immune system process	449	2
biological process	metabolic process	27436	81
biological process	cellular process	22926	47
biological process	reproductive process	1377	1
biological process	biological adhesion	95	0
biological process	signaling	1988	6
biological process	multicellular organismal process	2530	2
biological process	developmental process	2723	3
biological process	growth	536	1
biological process	locomotion	26	0
biological process	single-organism process	18688	52
biological process	biological phase	82	0
biological process	rhythmic process	63	0
biological process	response to stimulus	6557	24
biological process	localization	6016	14
biological process	multi-organism process	1299	3
biological process	biological regulation	6182	17
biological process	cellular component organization or biogenesis	4189	7

## Sheet: Table S3
Table S3 Most enriched GO Terms among the upregulated DEGs
GO_ID	GO_Term	Ontology	Conserved_Items	Background_Items	P-value	Adjust_P-value
GO:0043086	negative regulation of catalytic activity	Biological Process	3	115	0.00087062	0.0600728
GO:0072488	ammonium transmembrane transport	Biological Process	2	34	0.0014053	0.0969658
GO:0046167	glycerol-3-phosphate biosynthetic process	Biological Process	1	1	0.00163055	0.112508
GO:0016124	xanthophyll catabolic process	Biological Process	1	1	0.00163055	0.112508
GO:0016121	carotene catabolic process	Biological Process	1	2	0.00325851	0.224837
GO:0001410	chlamydospore formation	Biological Process	1	2	0.00325851	0.224837
GO:2001295	malonyl-CoA biosynthetic process	Biological Process	1	2	0.00325851	0.224837
GO:0071435	potassium ion export	Biological Process	1	2	0.00325851	0.224837
GO:0036178	filamentous growth of a population of unicellular organisms in response to neutral pH	Biological Process	1	3	0.00488389	0.336989
GO:0009830	cell wall modification involved in abscission	Biological Process	1	3	0.00488389	0.336989
GO:0006633	fatty acid biosynthetic process	Biological Process	3	227	0.00598463	0.41294
GO:0036244	cellular response to neutral pH	Biological Process	1	4	0.00650669	0.448962
GO:0010223	secondary shoot formation	Biological Process	1	5	0.00812691	0.560757
GO:0006656	phosphatidylcholine biosynthetic process	Biological Process	1	7	0.0113596	0.783815
GO:0036170	filamentous growth of a population of unicellular organisms in response to starvation	Biological Process	1	7	0.0113596	0.783815
GO:0009267	cellular response to starvation	Biological Process	1	14	0.0225936	1
GO:0006749	glutathione metabolic process	Biological Process	1	15	0.0241883	1
GO:0009718	anthocyanin-containing compound biosynthetic process	Biological Process	1	20	0.0321237	1
GO:0016114	terpenoid biosynthetic process	Biological Process	1	20	0.0321237	1
GO:0046168	glycerol-3-phosphate catabolic process	Biological Process	1	21	0.0337032	1
GO:0015824	proline transport	Biological Process	1	28	0.0446898	1
GO:0006333	chromatin assembly or disassembly	Biological Process	1	32	0.0509132	1
GO:0006913	nucleocytoplasmic transport	Biological Process	1	37	0.0586369	1
GO:0006817	phosphate ion transport	Biological Process	1	39	0.0617092	1
GO:0016042	lipid catabolic process	Biological Process	1	41	0.0647718	1
GO:0051276	chromosome organization	Biological Process	1	42	0.0662994	1
GO:0006979	response to oxidative stress	Biological Process	2	282	0.0771773	1
GO:0030003	cellular cation homeostasis	Biological Process	1	50	0.0784333	1
GO:0009607	response to biotic stimulus	Biological Process	1	50	0.0784333	1
GO:0005978	glycogen biosynthetic process	Biological Process	1	52	0.0814426	1
GO:0009269	response to desiccation	Biological Process	1	53	0.0829438	1
GO:0045892	negative regulation of transcription, DNA-templated	Biological Process	1	54	0.0844425	1
GO:0007169	transmembrane receptor protein tyrosine kinase signaling pathway	Biological Process	1	56	0.0874327	1
GO:0070588	calcium ion transmembrane transport	Biological Process	1	56	0.0874327	1
GO:0090305	nucleic acid phosphodiester bond hydrolysis	Biological Process	1	57	0.0889243	1
GO:0051726	regulation of cell cycle	Biological Process	1	62	0.0963466	1
GO:0010413	glucuronoxylan metabolic process	Biological Process	1	64	0.0992991	1
GO:0045492	xylan biosynthetic process	Biological Process	1	64	0.0992991	1
GO:0006636	unsaturated fatty acid biosynthetic process	Biological Process	1	67	0.10371	1
GO:0006857	oligopeptide transport	Biological Process	1	68	0.105176	1
GO:0009926	auxin polar transport	Biological Process	1	78	0.119705	1
GO:0016310	phosphorylation	Biological Process	3	776	0.131971	1
GO:0080167	response to karrikin	Biological Process	1	87	0.132584	1
GO:0051258	protein polymerization	Biological Process	1	94	0.142474	1
GO:0016558	protein import into peroxisome matrix	Biological Process	1	96	0.14528	1
GO:0006950	response to stress	Biological Process	2	421	0.150013	1
GO:0007017	microtubule-based process	Biological Process	1	109	0.163299	1
GO:0009734	auxin-activated signaling pathway	Biological Process	1	111	0.166039	1
GO:0016126	sterol biosynthetic process	Biological Process	1	129	0.190302	1
GO:0009733	response to auxin	Biological Process	1	130	0.191629	1
GO:0009965	leaf morphogenesis	Biological Process	1	145	0.211291	1
GO:0006334	nucleosome assembly	Biological Process	1	149	0.216455	1
GO:0000165	MAPK cascade	Biological Process	1	166	0.238037	1
GO:0006281	DNA repair	Biological Process	1	171	0.244273	1
GO:0007030	Golgi organization	Biological Process	1	189	0.266316	1
GO:0019344	cysteine biosynthetic process	Biological Process	1	195	0.273524	1
GO:0006952	defense response	Biological Process	1	204	0.284206	1
GO:0045454	cell redox homeostasis	Biological Process	1	209	0.290075	1
GO:0006414	translational elongation	Biological Process	1	273	0.361176	1
GO:0006364	rRNA processing	Biological Process	1	335	0.423419	1
GO:0032259	methylation	Biological Process	1	352	0.439427	1
GO:0007264	small GTPase mediated signal transduction	Biological Process	1	356	0.44313	1
GO:0006096	glycolytic process	Biological Process	1	451	0.524402	1
GO:0006184	GTP catabolic process	Biological Process	1	536	0.587242	1
GO:0006810	transport	Biological Process	1	576	0.613941	1
GO:0006200	ATP catabolic process	Biological Process	1	701	0.686983	1
GO:0006508	proteolysis	Biological Process	1	843	0.75369	1
GO:0006468	protein phosphorylation	Biological Process	1	1326	0.892243	1
GO:0055114	oxidation-reduction process	Biological Process	1	2950	0.994185	1
GO:0009579	thylakoid	Cellular Component	2	83	0.00404753	0.0526179
GO:0005615	extracellular space	Cellular Component	1	15	0.0173545	0.225608
GO:0005778	peroxisomal membrane	Cellular Component	1	25	0.0287692	0.374
GO:0009331	glycerol-3-phosphate dehydrogenase complex	Cellular Component	1	25	0.0287692	0.374
GO:0005576	extracellular region	Cellular Component	2	334	0.0561102	0.729433
GO:0000786	nucleosome	Cellular Component	1	129	0.14044	1
GO:0005874	microtubule	Cellular Component	1	221	0.229219	1
GO:0005783	endoplasmic reticulum	Cellular Component	1	542	0.476931	1
GO:0009570	chloroplast stroma	Cellular Component	1	721	0.580781	1
GO:0016020	membrane	Cellular Component	2	2119	0.738565	1
GO:0009507	chloroplast	Cellular Component	1	1364	0.816764	1
GO:0005829	cytosol	Cellular Component	1	1515	0.850314	1
GO:0005737	cytoplasm	Cellular Component	1	1637	0.873175	1
GO:0005544	calcium-dependent phospholipid binding	Molecular Function	2	17	0.000777816	0.0536693
GO:0008519	ammonium transmembrane transporter activity	Molecular Function	2	30	0.00243763	0.168197
GO:0042802	identical protein binding	Molecular Function	3	132	0.00414113	0.285738
GO:0045735	nutrient reservoir activity	Molecular Function	2	43	0.00495824	0.342119
GO:0004185	serine-type carboxypeptidase activity	Molecular Function	2	51	0.00691386	0.477056
GO:0000234	phosphoethanolamine N-methyltransferase activity	Molecular Function	1	3	0.00730215	0.503849
GO:0016631	enoyl-[acyl-carrier-protein] reductase activity	Molecular Function	1	3	0.00730215	0.503849
GO:0004252	serine-type endopeptidase activity	Molecular Function	3	186	0.0106305	0.733505
GO:0004497	monooxygenase activity	Molecular Function	3	190	0.0112577	0.776781
GO:0016705	oxidoreductase activity, acting on paired donors, with incorporation or reduction of molecular oxygen	Molecular Function	3	193	0.0117419	0.810189
GO:0003714	transcription corepressor activity	Molecular Function	1	5	0.0121411	0.837735
GO:0047952	glycerol-3-phosphate dehydrogenase [NAD(P)+] activity	Molecular Function	1	5	0.0121411	0.837735
GO:0030145	manganese ion binding	Molecular Function	2	75	0.0144954	1
GO:0008661	1-deoxy-D-xylulose-5-phosphate synthase activity	Molecular Function	1	6	0.0145519	1
GO:0015408	ferric-transporting ATPase activity	Molecular Function	1	7	0.0169568	1
GO:0004366	glycerol-3-phosphate O-acyltransferase activity	Molecular Function	1	8	0.019356	1
GO:0004067	asparaginase activity	Molecular Function	1	8	0.019356	1
GO:0004315	3-oxoacyl-[acyl-carrier-protein] synthase activity	Molecular Function	1	11	0.0265191	1
GO:0052692	raffinose alpha-galactosidase activity	Molecular Function	1	12	0.0288954	1
GO:0042803	protein homodimerization activity	Molecular Function	2	115	0.0321824	1
GO:0015198	oligopeptide transporter activity	Molecular Function	1	14	0.0336308	1
GO:0033897	ribonuclease T2 activity	Molecular Function	1	16	0.0383434	1
GO:0004768	stearoyl-CoA 9-desaturase activity	Molecular Function	1	17	0.0406913	1
GO:0004096	catalase activity	Molecular Function	1	19	0.0453701	1
GO:0004148	dihydrolipoyl dehydrogenase activity	Molecular Function	1	19	0.0453701	1
GO:0004367	glycerol-3-phosphate dehydrogenase [NAD+] activity	Molecular Function	1	20	0.0477011	1
GO:0003844	1,4-alpha-glucan branching enzyme activity	Molecular Function	1	21	0.0500264	1
GO:0008559	xenobiotic-transporting ATPase activity	Molecular Function	1	25	0.0592722	1
GO:0070330	aromatase activity	Molecular Function	1	26	0.0615698	1
GO:0004462	lactoylglutathione lyase activity	Molecular Function	1	27	0.0638619	1
GO:0030955	potassium ion binding	Molecular Function	1	34	0.0797528	1
GO:0004743	pyruvate kinase activity	Molecular Function	1	35	0.0820012	1
GO:0003989	acetyl-CoA carboxylase activity	Molecular Function	1	37	0.0864817	1
GO:0005315	inorganic phosphate transmembrane transporter activity	Molecular Function	1	50	0.115085	1
GO:0019825	oxygen binding	Molecular Function	1	52	0.119407	1
GO:0004075	biotin carboxylase activity	Molecular Function	1	56	0.127988	1
GO:0016772	transferase activity, transferring phosphorus-containing groups	Molecular Function	2	256	0.129261	1
GO:0004553	hydrolase activity, hydrolyzing O-glycosyl compounds	Molecular Function	2	271	0.141658	1
GO:0016702	oxidoreductase activity, acting on single donors with incorporation of molecular oxygen, incorporation of two atoms of oxygen	Molecular Function	1	66	0.149083	1
GO:0009055	electron carrier activity	Molecular Function	3	568	0.16119	1
GO:0020037	heme binding	Molecular Function	3	617	0.190774	1
GO:0043169	cation binding	Molecular Function	1	92	0.201608	1
GO:0005215	transporter activity	Molecular Function	2	353	0.21295	1
GO:0005200	structural constituent of cytoskeleton	Molecular Function	1	105	0.226662	1
GO:0004713	protein tyrosine kinase activity	Molecular Function	1	106	0.228556	1
GO:0016788	hydrolase activity, acting on ester bonds	Molecular Function	1	106	0.228556	1
GO:0005516	calmodulin binding	Molecular Function	1	118	0.250941	1
GO:0016706	oxidoreductase activity, acting on paired donors, with incorporation or reduction of molecular oxygen, 2-oxoglutarate as one donor, and incorporation of one atom each of oxygen into both donors	Molecular Function	1	126	0.265508	1
GO:0005198	structural molecule activity	Molecular Function	1	160	0.324371	1
GO:0030246	carbohydrate binding	Molecular Function	1	168	0.337532	1
GO:0016301	kinase activity	Molecular Function	2	493	0.339215	1
GO:0016757	transferase activity, transferring glycosyl groups	Molecular Function	1	176	0.350441	1
GO:0004601	peroxidase activity	Molecular Function	1	185	0.364668	1
GO:0042626	ATPase activity, coupled to transmembrane movement of substances	Molecular Function	1	189	0.370892	1
GO:0046982	protein heterodimerization activity	Molecular Function	1	199	0.386191	1
GO:0003746	translation elongation factor activity	Molecular Function	1	223	0.421432	1
GO:0051287	NAD binding	Molecular Function	1	254	0.464019	1
GO:0046983	protein dimerization activity	Molecular Function	1	266	0.479664	1
GO:0097159	organic cyclic compound binding	Molecular Function	1	338	0.564525	1
GO:1901363	heterocyclic compound binding	Molecular Function	1	338	0.564525	1
GO:0000287	magnesium ion binding	Molecular Function	1	349	0.576229	1
GO:0016887	ATPase activity	Molecular Function	1	361	0.588646	1
GO:0005507	copper ion binding	Molecular Function	1	377	0.604645	1
GO:0004674	protein serine/threonine kinase activity	Molecular Function	2	1049	0.731653	1
GO:0003924	GTPase activity	Molecular Function	1	537	0.734493	1
GO:0016491	oxidoreductase activity	Molecular Function	1	869	0.884749	1
GO:0003824	catalytic activity	Molecular Function	1	873	0.88591	1
GO:0005525	GTP binding	Molecular Function	1	978	0.912589	1
GO:0003677	DNA binding	Molecular Function	1	1531	0.978922	1

## Sheet: Table S4
Table S3 Most enriched GO Terms among the downregulated DEGs
GO_ID	GO_Term	Ontology	Conserved_Items	Background_Items	P-value	Adjust_P-value
GO:0042542	response to hydrogen peroxide	Biological Process	3	153	3.21886e-05	0.000804715
GO:0009644	response to high light intensity	Biological Process	3	172	4.5635e-05	0.00114088
GO:0009816	defense response to bacterium, incompatible interaction	Biological Process	2	27	5.78342e-05	0.00144586
GO:0009414	response to water deprivation	Biological Process	2	207	0.0033712	0.0842801
GO:0009408	response to heat	Biological Process	2	239	0.00446415	0.111604
GO:0019419	sulfate reduction	Biological Process	1	12	0.00513818	0.128455
GO:0071277	cellular response to calcium ion	Biological Process	1	13	0.00556529	0.139132
GO:0006979	response to oxidative stress	Biological Process	2	282	0.00615803	0.153951
GO:0050821	protein stabilization	Biological Process	1	15	0.00641901	0.160475
GO:0009615	response to virus	Biological Process	1	17	0.00727207	0.181802
GO:0009308	amine metabolic process	Biological Process	1	18	0.00769836	0.192459
GO:0016114	terpenoid biosynthetic process	Biological Process	1	20	0.00855043	0.213761
GO:0046685	response to arsenic-containing substance	Biological Process	1	33	0.0140729	0.351822
GO:0046274	lignin catabolic process	Biological Process	1	41	0.0174575	0.436438
GO:0009873	ethylene-activated signaling pathway	Biological Process	1	59	0.0250348	0.625869
GO:0010286	heat acclimation	Biological Process	1	62	0.0262925	0.657313
GO:0006457	protein folding	Biological Process	2	638	0.0291081	0.727702
GO:0009908	flower development	Biological Process	1	74	0.0313089	0.782723
GO:0048366	leaf development	Biological Process	1	80	0.0338084	0.84521
GO:0009723	response to ethylene	Biological Process	1	89	0.0375467	0.938668
GO:0034976	response to endoplasmic reticulum stress	Biological Process	1	143	0.0597046	1
GO:0045454	cell redox homeostasis	Biological Process	1	209	0.0861624	1
GO:0045893	positive regulation of transcription, DNA-templated	Biological Process	1	228	0.0936538	1
GO:0009737	response to abscisic acid	Biological Process	1	229	0.0940465	1
GO:0006950	response to stress	Biological Process	1	421	0.166678	1
GO:0005576	extracellular region	Cellular Component	1	334	0.114539	0.572693
GO:0048046	apoplast	Cellular Component	1	453	0.152867	0.764333
GO:0005618	cell wall	Cellular Component	1	530	0.176995	0.884975
GO:0005739	mitochondrion	Cellular Component	1	1437	0.424128	1
GO:0005829	cytosol	Cellular Component	1	1515	0.442404	1
GO:0047893	flavonol 3-O-glucosyltransferase activity	Molecular Function	2	6	1.10639e-05	0.000298726
GO:0034004	germacradienol synthase activity	Molecular Function	1	1	0.000879965	0.023759
GO:0052577	germacrene-D synthase activity	Molecular Function	1	1	0.000879965	0.023759
GO:0050468	reticuline oxidase activity	Molecular Function	1	9	0.00789312	0.213114
GO:0003713	transcription coactivator activity	Molecular Function	1	12	0.0105109	0.283795
GO:0004601	peroxidase activity	Molecular Function	2	185	0.0114143	0.308186
GO:0008131	primary amine oxidase activity	Molecular Function	1	18	0.0157268	0.424622
GO:0016671	oxidoreductase activity, acting on a sulfur group of donors, disulfide as acceptor	Molecular Function	1	21	0.0183248	0.49477
GO:0004553	hydrolase activity, hydrolyzing O-glycosyl compounds	Molecular Function	2	271	0.0234444	0.632999
GO:0052716	hydroquinone:oxygen oxidoreductase activity	Molecular Function	1	39	0.0337763	0.911959
GO:0005507	copper ion binding	Molecular Function	2	377	0.0429522	1
GO:0048038	quinone binding	Molecular Function	1	51	0.043948	1
GO:0008762	UDP-N-acetylmuramate dehydrogenase activity	Molecular Function	1	62	0.0531822	1
GO:0016798	hydrolase activity, acting on glycosyl bonds	Molecular Function	1	66	0.0565189	1
GO:0016747	transferase activity, transferring acyl groups other than amino-acyl groups	Molecular Function	1	98	0.0828116	1
GO:0020037	heme binding	Molecular Function	2	617	0.101585	1
GO:0016706	oxidoreductase activity, acting on paired donors, with incorporation or reduction of molecular oxygen, 2-oxoglutarate as one donor, and incorporation of one atom each of oxygen into both donors	Molecular Function	1	126	0.105243	1
GO:0004190	aspartic-type endopeptidase activity	Molecular Function	1	144	0.119385	1
GO:0004252	serine-type endopeptidase activity	Molecular Function	1	186	0.151559	1
GO:0003682	chromatin binding	Molecular Function	1	229	0.183335	1
GO:0032440	2-alkenal reductase [NAD(P)] activity	Molecular Function	1	279	0.218855	1
GO:0043565	sequence-specific DNA binding	Molecular Function	1	342	0.261514	1
GO:0000287	magnesium ion binding	Molecular Function	1	349	0.266115	1
GO:0050660	flavin adenine dinucleotide binding	Molecular Function	1	382	0.287435	1
GO:0051082	unfolded protein binding	Molecular Function	1	385	0.289344	1
GO:0004672	protein kinase activity	Molecular Function	1	496	0.356631	1
GO:0005524	ATP binding	Molecular Function	1	5108	0.993464	1
